# Supplementary material for: NRG-HN003: Phase I and Expansion Cohort Study of Adjuvant Pembrolizumab, Cisplatin and Radiation Therapy in Pathologically High-Risk Head and Neck Cancer
Source: Cancers (Basel). 2021 Jun 9;13(12):2882. doi: 10.3390/cancers13122882 (PMC8230356; doi:10.3390/cancers13122882)
Supplement: Supplementary file 1 [file cancers-13-02882-s001.zip]

Archive with 1 entries (1 files):
- cancers-1233259-supplementary.pdf
